# Supplementary material for: Timing Expression of miR203a-3p during OA Disease: Preliminary In Vitro Evidence
Source: Int J Mol Sci. 2023 Feb 21;24(5):4316. doi: 10.3390/ijms24054316 (PMC10002134; doi:10.3390/ijms24054316)
Supplement: Supplementary file 1 [file ijms-24-04316-s001.zip]

Archive with 1 entries (1 files):
- ijms-2089691-supplementary.pdf
